# Supplementary material for: MicroRNAs implicated in canine diffuse large B‐cell lymphoma prognosis
Source: FEBS Open Bio. 2024 Sep 1;14(11):1899–913. doi: 10.1002/2211-5463.13887 (PMC11532975; doi:10.1002/2211-5463.13887)
Supplement: Supplementary file 2 — Table S1. The clinical information of diffuse large B‐cell lymphoma cases used for small RNA sequencing. Table S2. The clinical information of diffuse large B‐cell lymphoma cases used for qPCR. Table S3. The RNA extraction information of samples used for small RNA sequencing. Table S4. Summary of miRNA data cleaning and filtering steps. Table S5. The calculated ΔΔCT for each miRNA in each sample. [file FEB4-14-1899-s002.xlsx]

## Sheet: SupplementaryTable1- sRNA-seqID
Supplementary Table 1: The clinical information of Diffuse large B-cell lymphoma cases used for small RNA sequencing
Sample	Sex	Breed	Histopathology	Mitotic count	Tingible bodies	IHC	WHO stage at diagnosis	Cause of death	Progression-free survival (days)	Overall Survival (days)
DLBCL1	Castrated male	Mixed	Diffuse large B cell lymphoma, immunoblastic-centroblastic, intermediate/high grade	10.2/hpf	yes	CD79a+CD3-	5	Lymphoma	125	198
DLBCL2	Castrated male	Mixed	Diffuse, large cell lymphoma, intermediate grade	7.1/hpf	yes	CD79a+Pax5+CD3-	4	Lost to follow-up	>176	>176
DLBCL3	Neutered female	Golden	Diffuse large B-cell lymphoma, immunoblastic type, intermediate grade	7.4/hpf	no	CD79a+CD3-	5	Lymphoma	65	183
DLBCL4	Intact male	Dogue de Bordeaux	Diffuse large cell lymphoma, intermediate grade	5/hpf.	yes	CD79a+Pax5+CD3-	4	Lymphoma	154	235
DLBCL5	Intact female	Basset hound	Diffuse large cell lymphoma immunoblastic-centroblastic, intermediate grade	4.1/hpf	Scant	Cd20+CD3-	4	Lymphoma	16	100
DLBCL6	Castrated male	German Shepperd	Diffuse, large cell lymphoma, centroblastic-immunoblastic, intermediate grade	1.7/hpf	yes	CD79a+CD3-	5	Abdominal hemorrhage - etiology unspecified	327	551

## Sheet: Supplementary Table2-DLBCLcases
Supplementary Table 2: The clinical information of Diffuse large B-cell lymphoma cases used for qPCR. NK, Not Known
Medical record #	ADDL accession number	Dog name	Breed	WHO_ST	Grade	MI	DOB	Age	Sex	Wt	Stage	BM	Anemia	Hct	T_penia	Plts	Monocytosis	M_cytes	Lymphocytosis	L_cytes	LMR	H_Ca	H_Glob	Glob	BOR	Date_Ind	Date_PD	Date_Death	PFS	OS	CTX route	L_asp	Pred	Cause of death	Confirmation of progression	Notes
773682	A15-1145	"Bear" Butler	German Shepherd Dog	CB/IB	Low	4.6	2005-10-01	8.87397	MC	41.2	4	No	No	48.1	No	Adq	Yes	1.58	No	1	0.632911	No	No	2.8	PR	2014-08-14	2014-09-02	2014-10-27	19	74	PO	No	Yes	Lymphoma	PR
745223	A10-10819	"Zach" Triska	Mixed Breed Dog	CB	High	12.6	2003-03-19	7.03836	MC	47.8	3	No	No	52	Yes	185	No	0.86	No	1.6	1.86047	No	No	3	PR	2010-03-31	2010-05-03	2010-06-10	33	71	IV	Yes	Yes	Lymphoma	PR
771791	A14-14425	"Lucy" Loveless	Golden Retriever	CB/IB	Int	5.6	2003-06-28	10.8658	FS	40.7	3	No	No	50.8	Yes	186	No	0.61	No	1	1.63934	No	No	3.4	PR	2014-05-07	2014-06-11	2014-07-11	35	65	PO	No	Yes	Lymphoma	PR
759588	A14-6170	"Charlie" Proctor	Beagle	NS	Low	2.1	2006-01-25	7.79178	MC	15.9	5	Yes	Yes	30.3	Yes	Dec	No	0.17	Yes	11.3	66.4706	No	No	3.4	PR	2013-11-08	2013-12-18	2013-12-26	40	48	IV	Yes	Yes	Lymphoma	PR
770823	A14-11475	"Sweet Pea" Indrutz	Bernese Mountain Dog	IB/CB	Int	9.2	2007-06-05	6.76986	FS	47.5	5	Yes	No	40.1	Yes	192	No	0.17	No	1.4	8.23529	No	No	2.5	PR	2014-03-11	2014-04-21	2014-07-05	41	116	PO	No	Yes	Lymphoma	PR
783684	A16-13922	"Scout" Pillay	Mixed Breed Dog	Anaplastic	High	12.2	2007-08-07	8.63288	MC	25.6	4	No	Yes	36.1	Yes	Dec	No	0.74	No	0.1	0.135135	No	No	3.5	PR	2016-03-23	2016-05-05	2016-05-20	43	58	PO	No	Yes	Lymphoma	PR
775756	A15-7398	"Hoosier" Sabol	Golden Retriever	IB	High	10.2	2002-02-02	12.8603	MC	38	4	No	Yes	35.2	Yes	161	No	0.22	No	1.2	5.45455	No	No	3.1	PR	2014-12-10	2015-01-27	2015-03-27	48	107	PO	Yes	Yes	Lymphoma	PR
773730	A15-12036	"Ania" Malberg	Alaskan Malamute	CB/IB	Int	6.4	2005-01-01	10.2329	FS	33.8	4	No	No	49.4	No	Adq	No	0.24	No	0.5	2.08333	No	No	2.8	CR	2015-03-25	2015-05-15	2015-06-25	51	92	PO	No	Yes	Lymphoma	Palpation	No baseline abdominal ultrasound, but did have abdominal CT
746068	A10-13930	"Mini" Massa	Golden Retriever	CB/IB	Int	5.5	2003-06-27	6.98082	FS	34.4	5	Yes	Yes	36.8	No	Adq	No	0.26	No	1.23	4.73077	No	No	3.8	PR	2010-06-18	2010-08-13	2010-08-28	56	71	IV	Yes	Yes	Lymphoma	PR
776809	A15-10339	"Baby" Lundmark	Dachshund, Miniature	CB	Int	9	2003-09-20	11.4219	FS	6	4	No	No	48.7	No	387	No	1.01	No	2.1	2.07921	No	No	3.5	PR	2015-02-18	2015-04-22	2015-06-23	63	125	PO	No	Yes	Lymphoma	PR
778579	A15-15594	"Badger" Lasky	Beagle	IB/CB	Int	7.5	2002-01-01	13.4301	MC	14.3	5	Yes	No	45.1	Yes	141	No	0.69	Yes	59.3	85.942	No	No	2.2	PR	2015-06-04	2015-08-07	2015-10-20	64	138	PO	No	Yes	Lymphoma	PR
758722	A12-13931	"Sundance" Miller	Golden Retriever	CB/IB	Int	7.4	2002-12-17	9.53151	FS	41	5	Yes	No	44	Yes	141	No	1.01	No	1.9	1.88119	No	No	3.4	PR	2012-06-26	2012-08-30	2012-12-26	65	183	IV	Yes	No	Lymphoma	PR
763329	A13-7947	"Mattie" Mundy	Italian Greyhound	CB	Int	5.2	1998-01-01	15.0575	FS	10.3	3	No	No	45.3	No	308	No	0.2	No	1	5	No	No	2.2	PR	2013-01-18	2013-04-03	2013-06-28	75	161	PO	Yes	No	Lymphoma	PR
772629	A14-16368	"Maddie" Kaiser	Schnauzer, Miniature	CB/IB	Int	8.2	2006-06-10	8.03288	FS	23.5	5	Yes	No	54.5	No	259	No	0.46	No	0.9	1.95652	No	No	2.8	CR	2014-06-20	2014-09-04	2014-10-29	76	131	PO	No	Yes	Lymphoma	Cytology
782937	A16-11599	"Kane" Mocherman	Rottweiler	CB/IB	Low	4.5	2009-01-29	7.03836	MI	37.2	5	No	Yes	34.5	No	389	Yes	2.28	No	3.2	1.40351	No	No	2.6	CR	2016-02-11	2016-05-01	2016-07-11	80	151	PO	No	Yes	Lymphoma	Cytology
780959	A16-5092	"Cooper" Thrall	Bernese Mountain Dog	NS	High	13	2009-09-21	6.06301	MC	44.4	5	Yes	No	45.9	Yes	157	No	0.66	Yes	7	10.6061	No	No	2.4	CR	2015-10-13	2016-01-05	2016-02-07	84	117	PO	No	Yes	Lymphoma	Cytology
743592	A10-3535	"Jersey" Valliere	West Highland White Terrier	CB	Int	7	2004-04-25	5.45753	FS	7.7	4	No	No	45.4	No	278	No	0.7	No	0.98	1.4	No	No	3.4	CR	2009-10-08	2010-01-06	2010-04-01	90	175	IV	Yes	No	Lymphoma	Histopathology
744769	A10-8950	"Katie" Jasper	Golden Retriever	CB/IB	Int	8.1	2001-11-29	8.22192	FS	32.4	4	No	No	46.2	No	265	No	0.33	No	0.39	1.18182	No	No	2.4	CR	2010-02-16	2010-05-20	2010-08-24	93	189	IV	Yes	No	Lymphoma	Histopathology
737941	A14-13475	"Ella" Bell	Dachshund, Miniature	CB/IB	Int	8.4	2003-08-07	9.76164	FS	7.2	4	No	No	44.8	No	Adq	No	0.41	No	1.1	2.68293	No	Yes	4.4	CR	2013-05-09	2014-04-17	2015-05-13	343	734	IV	Yes	No	Chronic kidney disease	Histopathology	No clinical evidence of lymphoma at death
771803	A14-14706	"Barkley" Lalic	Yorkshire Terrier	CB/IB	Low	3.7	2005-04-11	9.09315	MI	6.9	4	No	No	48	No	Adq	No	0.33	No	1	3.0303	No	No	2.7	CR	2014-05-13	2015-04-22	2016-08-30	344	840	PO	No	Yes	Lymphoma	Cytology
751383	A11-12637	"Toni" McDonald	Schnauzer, Standard	CB	Low	4.7	2006-03-01	5.18082	FS	16.6	5	Yes	No	50.6	No	Adq	Yes	1.92	No	2.6	1.35417	No	No	2.4	CR	2011-05-05	2012-04-17	2012-09-14	348	498	IV	Yes	Yes	Lymphoma	Cytology
733210	A07-7023	"Nalla" Dimarchi	Golden Retriever	CB	Int	5.6	1998-11-15	8.08493	FS	46.4	3	No	No	46.7	No	325	No	0.61	No	1.49	2.44262	No	No	3	CR	2006-12-14	2007-12-19	2008-06-17	370	551	IV	No	Yes	Doxorubicin-induced cardiomyopathy	Cytology	Died at home
773922	A15-2675	"Clyde" Gudas	Mastiff, Old English	CB/IB	Int	9.4	2009-01-01	5.65479	MC	76.6	5	No	Yes	32.8	No	Adq	No	0.33	Yes	22.5	68.1818	No	No	2.6	CR	2014-08-27	2015-09-02	2015-12-10	371	470	PO	Yes	Yes	Lymphoma	Cytology
743710	A10-4432	"Rosie" Stoker	Basset Hound	CB/IB	Int	5.6	2001-02-16	8.67945	FS	28.2	4	No	No	41.6	No	304	No	0.76	No	0.65	0.855263	No	No	3.2	CR	2009-10-20	2010-11-02	2011-02-24	378	492	IV	Yes	No	Lymphoma	Cytology
778959	A15-16624	"Sully" Mangan	American bulldog	IB/CB	Low	1	2006-11-11	8.62466	MC	40.9	4	No	No	53.2	No	Adq	No	0.28	No	0.8	2.85714	No	No	3.1	CR	2015-06-25	2016-08-05	2016-08-05	407	407	PO	No	Yes	Suspect non-lymphoid neoplasia	N/A	Innumerable pulmonary nodules seen 8/3/16. FNA = Histocytic sarcoma vs hemangiosarcoma
743241	A10-2534	"Sampson" Welch	Mixed Breed Dog	NS	Low	3	2004-03-04	5.50137	MC	58.3	5	No	No	42.8	No	Adq	No	0.74	No	1.47	1.98649	No	Yes	4.1	CR	2009-09-02	2010-11-03	2011-06-23	427	659	IV	Yes	Yes	Unknown	Histopathology	Died at home - no cause of death reported
777068	A15-11053	"Nicole" Wielogorski	Mixed Breed Dog	CB/IB	Int	7	2004-12-09	10.2411	FS	25.7	4	No	No	48.7	No	Adq	No	0.13	No	1.3	10	No	No	2.9	CR	2015-03-05	2016-05-27	2016-06-10	449	463	PO	No	Yes	N/A	Palpation	Relapse confirmed per owner's palpation, not cytology or biopsy; lost to follow up at 463 days
728550	A13-7505	"Annie" Snyder	Golden Retriever	CB/IB	Low	3.1	2005-03-28	7.7589	FS	28.5	4	No	No	48.4	No	232	No	0.24	No	1	4.16667	No	No	2.8	CR	2012-12-28	2014-04-08	2014-11-14	466	686	IV	Yes	Yes	Hemangiosarcoma	Cytology	No lymphoma on necropsy
765757	A13-13726	"Liddi" Feiwell	Golden Retriever	CB/IB	Low	3.5	2009-08-16	3.7863	FS	32.2	4	No	No	49.2	No	235	No	0.53	No	0.5	0.943396	No	No	2.6	CR	2013-05-29	2014-10-15	2015-12-10	504	925	Both	Yes	Yes	Lymphoma	Cytology
778215	A15-14554	"Gracie Belle" Dillabaugh	Labrador Retriever	CB/IB	High	16.4	2011-01-01	4.36712	FS	35.5	5	Yes	Yes	36	No	312	No	0.48	No	2.8	5.83333	No	No	2.1	CR	2015-05-14	2016-10-13	2017-01-01	518	598	PO	No	Yes	Lymphoma	Palpation
778578	A15-15959	"Mr. Sinker" Magiera	Mixed Breed Dog	CB	Int	8.6	2010-05-05	5.10411	MC	13.1	4	No	No	47.9	No	214	No	0.5	No	0.6	1.2	No	No	2.3	CR	2015-06-11	2017-01-04	2017-01-04	573	573	PO	No	Yes	N/A	N/A	Did not complete CHOP; lost to follow up
765634	A13-13473	"Bella" Perry	Goldendoodle	IB/CB	Int	7.2	2008-06-13	4.92603	FS	40.2	3	No	No	48.6	No	Adq	No	0.55	No	2.6	4.72727	No	No	2.9	CR	2013-05-16	2014-12-11	2015-05-19	574	733	PO	Yes	Yes	Lymphoma	Cytology
764779	A13-11306	"Spike" Fox	Mixed Breed Dog	IB/CB	Low	2	2004-05-27	8.85479	MC	27.3	4	No	No	53	No	Adq	No	0.24	No	1.7	7.08333	No	No	3	CR	2013-04-02	2014-12-10	2015-06-09	617	798	IV	Yes	Yes	Lymphoma	Histopathology
757258	A15-16524	"Rambo" Adams	Doberman Pinscher	NS	Low	1.1	2007-03-01	8.3589	MC	43	1	Not done	No	41.7	No	244	No	0.18	No	1.6	8.88889	No	No	2.9	CR	2015-07-08	2017-05-22	2017-07-29	684	752	PO	No	Yes	N/A	Cytology
781111	A16-5448	"Scooby Doo" Miller	Mixed Breed Dog	CB/IB	High	14.8	2007-03-15	8.60548	MC	40.7	4	No	No	43.5	Yes	151	No	0.26	No	0.7	2.69231	No	No	2.9	CR	2015-10-20	2018-08-03	2018-08-03	1018	1018	PO	No	Yes	Lymphoma	Histopathology (Necropsy)	Did not complete CHOP
741418	A09-10125	"Dude" Hoffman	Labrador Retriever	CB/IB	Int	6.9	2004-03-11	5.00274	MC	45.4	3	Non-Dx	No	55.1	No	Adq	No	0.52	No	1.42	2.73077	No	No	3.3	CR	2009-03-11	2012-02-12	2012-02-12	1068	1068	IV	Yes	Yes	Mast cell tumor	N/A	No clinical evidence of lymphoma at death
771549	A14-13838	"Daisy" Szumlanski	Havanese Terrier	CB	High	6.2	2004-08-26	9.7	FS	7.3	4	No	No	41.3	No	Adq	No	0.47	No	1.7	3.62	No	No	2.9	CR	2014-04-24	2014-06-19	2014-09-19	56	148	PO	No	Yes	Lymphoma	Cytology
779736	A16-1791	"Juliette" Waterbury	Mastiff	IB/CB	Int	9.5	2010-09-30	4.9	FS	61.5	4	No	No	44.9	No	200	No	0.41	No	2.7	6.59	No	No	3.4	CR	2015-08-07	2015-11-12	2016-03-14	97	220	PO	No	Yes	Lymphoma	Cytology
783088	A16-12174	"Molly" Vavrek	Mixed Breed Dog	CB	High	10.2	2006-01-01	10.1	FS	20	4	No	Yes	27.7	Yes	Dec	No	1.18	No	0.5	0.42	No	No	3.6	CR	2016-02-18	2016-04-14	2016-05-25	56	97	PO	No	Yes	Lymphoma	Cytology
785150	A16-18138	"Boost" Derflinger	Great Dane	CB	High	10.2	2013-02-14	3.3	FS	45.7	5	No	No	50.2	Yes	155	No	0.66	No	2.3	3.48	No	No	2.5	CR	2016-06-16	2016-09-22	2016-11-19	98	156	PO	No	Yes	Lymphoma	Cytology
769556	A17-2600	"McKinley" Hanneman	Bernese Mountain Dog	CB/IB	Int	5.1	2010-03-15	6.5	MC	39.1	5	No	No	52.2	No	Adq	No	0.51	No	2.2	4.31	No	No	2.7	CR	2016-08-25	2016-12-06	2017-01-31	103	159	PO	No	Yes	Lymphoma	Cytology
795357	A18-11143	"Gigi" Vitan	Bulldog, French	IB/CB	High	10.5	2014-04-09	3.8	FI	13.3	4	No	No	50.9	No	364	No	0.68	No	0.7	1.03	No	No	2.8	CR	2018-02-01	2018-04-12	2018-06-23	70	142	PO	No	Yes	Lymphoma	Cytology
799053	A19-2795	"Willa" Farrier	Pembroke Welsh Corgi	CB	Int	5.7	2007-04-09	11.4	FS	14.1	4	Yes	No	39.8	No	Adq	No	0.61	No	1.9	3.11	No	No	3.5	CR	2018-08-22	2018-11-08	2019-01-15	78	146	PO	No	Yes	AKI, pyelonephritis	Palpation
809827	A20-11314	"Mackey" Demerly	Mixed Breed Dog	CB	High	13.6	2013-05-01	6.8	MC	21	4	Yes	No	41.5	No	Adq	No	1.09	No	0.4	0.37	No	No	3.1	CR	2020-02-04	2020-03-10	2020-04-04	35	60	PO	No	Yes	Lymphoma	Palpation

## Sheet:  Supplementary Table3
Supplementary Table 3 A: Samples of RNA extraction information used for small RNA sequencing
No	Sample IDs	260/280 Ratio	Total RNA ng/μL
1	L1	2.12	1243.6
2	L2	2.11	1557.6
3	L3	2.09	324.8
4	L4	2.1	2658.9
5	L5	2.09	441.6
6	L6	2.09	2116.3
Supplementary Table 3 B: Samples of RNA extraction information used for qPCR
No	Sample IDs	260/280 Ratio	Total RNA ng/μL
1	CR_1	1.997	751.2
2	CR_2	1.884	317.84
3	CR_6	1.975	234.16
4	CR_7	1.966	1867.04
5	CR_8	1.939	1968.8
6	CR_9	1.944	2040.16
7	CR_10	1.969	1065.12
8	CR_17	1.834	2701.6
9	CR_18	1.999	404.8
10	CR_19	1.964	2137.84
11	CR_ 20	1.92	2364.08
12	CR_ 21	1.986	1314
13	CR_ 24	1.844	1409.64
14	CR_ 28	1.876	1216.12
15	CR_ 29	1.986	1443
16	CR_30	1.936	2665.72
17	CR_34	1.914	2540.6
18	CR_ 36	1.823	1341.72
19	CRs_4	1.878	1444.44
20	CRs_11	1.938	932.28
21	CRs_16	1.968	2518.04
22	CRs_ 22	1.854	2691.48
23	CRs_ 27	1.929	1588.76
24	CRs_32	1.979	2679.08
25	CRs_37	1.959	2528.66
26	CRs_38	1.816	1389.14
27	CRs_39	1.945	836.02
28	CRs_40	1.935	2675.3
29	CRs_41	1.828	1462.02
30	CRs_42	1.926	1463.94
31	CRs_43	1.83	939.86
32	CRs_44	1.855	1613.7
33	PR_5	1.946	726.82
34	PR_12	1.883	951.22
35	PR_13	1.938	1998.26
36	PR_14	1.895	2725.54
37	PR_15	1.918	50.34
38	PR_ 23	1.971	33.94
39	PR_25	1.968	16.18
40	PR_26	1.995	56.18
41	PR_3	2.093	64.34
42	PR_35	1.918	57.22
43	PR_33	1.888	32.82
44	PR_31	1.957	105.62

## Sheet: Supplementary Table 4
Supplementary Table 4: Summary of cleaning
Count steps	Count Known	Count Novel	Read Known	Read Novel
1	330	865	433519810	4980328	Total miRNA analyzed
2	324	846	433514095	4974741	Un-duplicated miRNA
3	308	846	392896935	4974741	MirDeep2 > 0
4	276	169	392892511	4916974	Count > 330

## Sheet: Supplementary-Table-5-Cq
Supplementary Table 5: The calculated ΔΔCT for each miRNA in each samples
MIR_ID	CR_1	CR_2	CR_6	CR_7	CR_8	CR_9	CR_10	CR_17	CR_18	CR_19	CR_ 20	CR_ 21	CR_ 24	CR_ 28	CR_ 29	CR_30	CR_34	CR_ 36	CRs_4	CRs_11	CRs_16	CRs_ 22	CRs_ 27	CRs_32	CRs_37	CRs_38	CRs_39	CRs_40	CRs_41	CRs_42	CRs_43	CRs_44	PR_5	PR_12	PR_13	PR_14	PR_15	PR_ 23	PR_25	PR_26	PR_3	PR_35	PR_33	PR_31
hsa-miR-361-5p	0.865224	0.891607	1.59234	0.763736	0.696315	0.393512	1.32667	0.912447	1.25801	0.816663	0.785207	0.680411	1.37982	1.0337	0.982466	0.595076	1.02182	1.08009	1.30539	0.624661	1.22644	1.04571	0.828063	1.16028	1.46187	1.42189	2.18527	1.43841	2.1403	1.0876	0.893669	0.46581	1.04813	0.916673	0.875278	0.901967	2.19033	1.22361	0.174481	1.68313	1.5381	0.841565	0.457279	0.574806
cfa-miR-101	1.04014	1.09437	0.725361	0.850729	0.854669	1.26585	0.612778	0.759666	0.545924	1.03057	0.977231	0.907585	0.8646	0.860614	1.07185	1.11479	1.04737	0.850729	0.801128	1.17835	0.913897	0.752678	1.42745	0.846806	1.41759	1.8068	1.31352	1.36614	1.11222	1.18655	1.47779	1.01638	0.781023	0.852696	0.884809	0.977231	1.62087	0.816073	1.17021	2.24509	1.95446	1.59856	0.839016	0.516475
hsa-miR-29c-3p	1.11117	1.02485	0.865787	1.5391	1.68034	2.00752	1.23008	1.44268	1.45607	1.18818	1.30322	1.61935	0.838229	1.12408	0.949616	1.50742	0.934381	1.08831	0.956221	1.35856	0.892186	1.27052	0.846012	1.01777	0.48255	0.389245	0.348384	0.508887	0.420084	0.774901	0.757202	2.11221	1.22158	1.27936	1.29123	1.13452	2.75506	1.80511	1.15836	3.16473	5.82429	0.927927	0.5148	0.454415
hsa-miR-127-3p	1.26457	4.38318	0.778434	1.6919	0.798471	0.130487	1.19359	0.680805	0.919324	0.39102	0.459662	0.233578	0.551709	0.419084	0.960581	0.228244	1.00601	6.44708	0.980765	0.239591	1.58225	2.64264	3.878	0.301866	1.18535	4.70865	2.16642	3.03559	0.560704	3.29127	3.10655	0.526795	0.690308	0.310352	1.8991	0.485871	6.86208	1.29114	0.447093	3.07087	19.5439	3.99625	2.01202	0.550436
hsa-miR-128-3p	0.78046	1.58637	1.59372	1.50775	1.76426	0.526947	2.12736	1.09358	0.559572	2.17206	0.91535	1.77243	0.541761	0.528166	1.19394	0.842294	1.19947	2.10292	2.38788	1.92172	0.880094	1.40029	1.12433	0.584684	0.762634	0.594217	0.459795	0.530612	0.492796	0.316965	1.02745	1.64611	1.55732	1.46991	1.28259	2.00332	2.0884	1.75613	1.58271	1.40678	3.0155	1.16667	0.559572	0.18459
hsa-miR-129-5p	0.318962	1.37058	1.80432	1.40587	0.286802	0.302455	1.54556	0.440778	2.13089	0.76744	0.409365	0.849562	1.2788	0.593831	1.25248	0.529044	1.11069	1.60376	2.27331	0.555346	0.613354	0.861422	1.08532	0.613354	2.74751	1.32696	2.56352	2.50497	1.29965	2.22138	1.83799	0.542662	1.60006	0.719363	0.623355	1.03631	2.93113	1.03631	1.03631	1.03631	1.03631	1.03631	1.03631	1.03631
hsa-miR-130b-3p	0.231229	0.57067	2.98431	1.63285	0.831658	0.258947	2.85613	0.600428	0.142338	1.67489	0.788617	1.60295	1.14134	0.734107	1.58088	1.36358	2.35773	1.5882	1.28407	0.827824	1.302	1.38581	0.709101	1.17343	1.21762	1.10501	0.860986	0.71734	0.57199	1.31713	2.99813	0.68971	3.98357	1.39545	1.448	1.96891	1.55552	0.746077	1.59925	1.38261	2.80382	3.08955	0.520293	1.54477
hsa-miR-152-3p	1.66897	2.33317	0.673131	1.5572	0.5125	0.457642	0.580603	0.584642	1.54645	0.750344	0.632422	0.75382	0.473781	0.501953	0.718117	0.41436	1.14787	2.63711	1.20772	0.650201	0.941016	1.6384	2.29044	0.595549	1.05382	4.36392	2.98065	1.78051	0.990085	2.06904	0.734903	0.427983	1.45965	0.595549	1.07596	0.93236	3.65269	0.945375	0.767883	2.34398	5.4982	3.05032	1.75195	1.08595
cfa-miR-1840	0.187776	0.806875	1.06222	0.827645	0.91621	0.76866	0.909881	0.470984	1.25447	2.77743	0.766886	0.952913	1.2838	0.897355	1.46451	0.827645	0.963985	1.06222	1.33831	1.30775	1.44435	0.507126	0.786626	0.361087	1.9776	2.01915	1.50916	1.4747	1.73357	1.30775	1.08204	0.8608	0.941968	0.423495	0.941968	1.19506	2.18417	0.991087	1.96848	2.652	2.652	0.610085	0.610085	0.610085
hsa-miR-187-3p	0.995174	0.788047	1.03743	5.55205	0.164903	0.173903	3.31656	0.972444	1.2252	1.4842	0.328285	0.240875	1.13002	0.341436	1.23658	0.304185	5.5137	0.72851	2.16798	1.23372	0.352661	0.495293	1.0865	2.52512	2.04158	2.49612	1.94489	1.44028	1.18074	1.27723	3.73132	0.277332	2.73149	3.04481	0.358411	1.27723	1.6055	0.59585	3.53821	5.90944	7.58433	3.211	1.0021	2.00419
hsa-miR-192-5p	0.607054	1.08917	0.852573	1.35651	0.523609	1.05939	0.720246	0.700551	1.11721	1.17818	0.528471	0.638708	0.634296	0.827346	1.16734	0.341485	0.812194	0.835028	1.11979	1.01389	0.890834	0.974834	0.62268	1.08917	1.87457	2.26038	2.15332	2.33469	1.86163	1.68167	2.49072	0.667372	0.585022	0.675126	1.48099	1.3103	2.07038	0.752569	1.94517	2.36181	2.51385	1.69337	1.11721	0.615528
cfa-miR-196b	0.82908	6.07514	2.37773	0.111846	2.33958	0.11446	0.284451	2.74394	2.3613	2.578	3.09424	2.9341	2.20827	2.15285	3.66272	2.04143	0.521082	0.469626	5.62915	3.24807	2.81457	3.63742	6.04713	2.73761	0.509181	12.4343	8.43419	5.00343	5.44998	4.78853	2.37224	2.06515	3.98962	2.4333	3.42535	0.0824454	1.693	2.44457	0.0824454	6.45127	6.9143	4.92316	4.02666	0.322995
cfa-miR-23a	1.21411	1.20851	0.678253	1.74098	1.10693	1.35025	0.963638	0.705424	1.14862	0.880602	1.23106	0.928664	0.559895	0.49881	1.16734	1.14862	1.19739	1.84024	1.07418	0.817843	0.733683	0.941628	1.21131	0.548373	1.0328	0.804722	1.03998	0.819735	0.672014	1.97232	1.57632	0.99762	3.88136	1.34093	0.614107	1.26567	3.0523	0.864475	0.864475	2.05608	2.67566	3.81028	0.846684	0.972585
cfa-miR-889	0.281854	2.6691	1.59441	1.24231	0.58629	0.267267	1.36574	0.353477	1.88298	0.678155	0.361739	0.370194	1.13002	0.524745	1.10677	0.467494	0.981473	2.11847	2.00883	0.490737	0.541996	1.17801	1.69312	0.541996	2.42786	3.73132	2.26528	2.21354	1.14845	1.96295	1.62415	0.846562	1.41391	0.635672	0.550833	0.915747	3.10162	0.915747	0.915747	0.915747	8.53281	2.89391	1.07402	0.915747
cfa-miR-411	1.92463	6.90632	0.39354	2.59293	0.574847	0.365493	1.73057	0.72259	0.719259	0.351416	0.455203	0.509769	0.278919	0.435653	0.542583	0.132548	0.962316	10.0184	0.88756	0.317446	0.81108	3.06931	2.55133	0.794389	0.953464	8.52234	3.86709	2.76622	0.451016	2.99921	1.21525	0.279564	1.32984	0.1569	0.830038	0.22603	4.70627	0.831958	0.22603	3.93015	12.8579	5.51968	2.64741	1.44852
bta-miR-99a-5p	1.81059	2.11373	0.880539	1.98132	0.836899	0.90112	0.575595	0.988371	0.710279	0.698884	0.735327	0.682922	0.817784	0.713569	0.716874	0.557274	1.59821	1.98132	1.15652	0.745592	1.26557	0.972515	1.63935	1.1249	1.2424	1.55092	1.58351	1.54734	1.08157	1.13011	0.548333	0.306323	7.02805	1.26557	1.22529	1.43044	3.08754	0.622635	1.03273	2.02295	2.70656	2.52531	1.00449	4.81141
hsa-miR-381-3p	1.9159	6.50412	0.998629	2.18559	0.491304	0.167398	2.33705	1.12092	1.17937	0.42475	0.307364	0.707771	0.707771	0.328664	0.693205	0.292807	0.944761	7.87905	1.25819	0.307364	0.790783	2.43067	3.25958	0.707771	1.52065	2.3533	1.41882	1.38641	0.719311	1.88952	1.01726	0.266959	2.9377	0.398142	1.57427	0.573562	7.05194	1.18758	0.573562	1.70293	21.5262	3.19989	2.37515	0.7464
hsa-miR-590-3p	0.705679	0.586587	0.565298	0.720506	0.638939	0.76866	0.67537	0.775796	2.05207	1.1923	1.06961	0.712231	1.16507	1.0166	1.08705	0.845035	0.984241	1.25447	1.16507	0.799452	1.00029	1.24007	0.831478	1.01425	0.995677	1.26905	1.47811	1.7782	1.20895	1.33523	1.38871	1.26905	0.661471	0.795766	0.843085	1.09208	2.19936	1.22017	1.16238	1.41136	1.46113	1.25447	0.735646	0.425456
cfa-miR-125a	0.838471	0.789585	0.71491	0.963151	0.548096	0.383997	0.332748	0.994815	2.10794	0.941152	0.700197	1.11664	0.795077	0.718221	0.823115	0.700197	1.67694	2.50678	0.840411	0.956498	1.82661	1.52538	2.1622	0.762689	1.90858	1.85639	1.68471	0.926053	1.12701	1.42982	0.987943	0.451407	1.11149	1.01337	1.19956	2.70538	4.84277	0.695361	1.10637	2.48946	2.85964	1.8098	1.00405	0.53065
bta-miR-195	1.61982	1.32792	0.705068	1.42982	0.424107	0.823115	0.354167	0.890384	1.48024	0.785945	0.626694	0.696969	0.834606	0.785945	0.972093	0.481575	1.29759	1.33407	0.870048	0.605347	1.23899	0.736709	1.69643	0.778715	1.19127	2.4326	2.34974	1.61235	1.44643	1.47002	1.27677	0.819321	1.31267	0.913304	1.05154	1.00405	2.7242	0.904902	1.11406	2.1672	1.61982	1.48024	1.18578	0.626694
hsa-miR-9-5p	0.50257	1.46483	0.631737	9.69604	0.0949994	0.21033	0.781362	0.163126	0.117229	31.6484	0.0965484	0.758241	0.993595	0.186089	38.0739	21.3682	0.41969	11.2153	4.20099	0.066865	17.3965	0.289318	2.33604	0.0439111	1.05268	1.75816	7.33127	0.403525	0.4646	0.478767	20.736	0.123627	5.59471	8.94282	1.20086	20.9285	0.805187	3.40439	0.58536	5.08905	0.375633	8.79934	0.375633	7.0002
hsa-miR-16-5p	0.547819	0.724523	1.03654	0.97385	0.569764	0.300431	0.767606	0.672888	0.780122	1.11608	0.877682	0.699843	0.982892	0.736337	0.861608	0.587138	1.37723	1.59303	1.45913	0.595334	1.1135	1.2185	0.663624	0.609249	3.09178	2.20142	1.81307	2.54049	1.38361	1.61526	2.67296	0.736337	1.4324	0.873636	1.04134	1.00123	1.75536	0.953808	1.08055	1.67223	0.953808	1.40617	1.04375	1.21569
